# Supplementary material for: Antibacterial Conjugates of Kanamycin A with Vancomycin and Eremomycin: Biological Activity and a New MS-Fragmentation Pattern of Cbz-Protected Amines
Source: Antibiotics (Basel). 2023 May 11;12(5):894. doi: 10.3390/antibiotics12050894 (PMC10215198; doi:10.3390/antibiotics12050894)
Supplement: Supplementary file 1 [file antibiotics-12-00894-s001.zip]

Archive with 1 entries (1 files):
- antibiotics-2364796-supplementary.pdf
